# Supplementary material for: Molecular characterization and ligand binding specificity of the PDZ domain-containing protein GIPC3 from Schistosoma japonicum
Source: Parasit Vectors. 2012 Oct 10;5:227. doi: 10.1186/1756-3305-5-227 (PMC3504512; doi:10.1186/1756-3305-5-227)
Supplement: Additional file 1 — Table S1. Primer sequences used in this study. This file contains the information about the primers used for qRT-PCR and molecular cloning. [file 1756-3305-5-227-S1.xls]

## Sheet: Sheet1
Supplementary Table S1. Primer sequences used in this study
Preimers used for qRT-PCR	Name	Sequence(5'-3')*
SjGIPC3 primer pair	GIPC3F	TTCACCTGAACGTTGTCCTATGT
	GIPC3R	CTATTATCTCGCCTTCTTCCATC
control gene primer pair	PSMD4F	CCTCACCAACAATTTCCACATCT
	PSMD4R	GATCACTTATAGCCTTGCGAACAT
Clone to pBridge BD	Name	Sequence(5'-3')*
Primer pair for amplifying the full-length ORF of SjGIPC3	G3F-F	CGGAATTCATGTCGAGTGGAATCAAACA
	G3F-R	CGGGATCCTTAAAGATTTCTTTGTAAATCAGATATTG
Primer pair for amplifying the DNA fragment coding the Sj-GIPC3-PDZ domain	G3P-F	CGGAATTCGCTCATATAAAAGGTCAACC
	G3P-R	CGGGATCCTTAAGGTGAAATTAATCGTAGACAG
Preimers used for self primer template PCR	Name	Sequence(5'-3')*
ligand candidate L1	L1-F	ATGAATTCGTAGATCCTGATGAAAGAACAACAAC
	L1-R	TAGGATCCTTACAAAGTTGTTGTTCTTTCATCAG
ligand candidate L2	L2-F	ATGAATTCATGTGGCCAAATCATTTATGTTCAG
	L2-R	TAGGATCCTTAAACATCTGAACATAAATGATTTGGC
ligand candidate L3	L3-F	ATGAATTCACTAAATTCGATGAAAGCAATTCATTAC
	L3-R	TAGGATCCTTACACATGTAATGAATTGCTTTCATCG
ligand candidate L4	L4-F	ATGAATTCGATCCCGATGATCGTTTATGCAGTCA
	L4-R	TAGGATCCTTACACTTGACTGCATAAACGATCA
ligand candidate L5	L5-F	ATGAATTCACCGACTTGGAATTGTTAACTTCAACAG
	L5-R	TAGGATCCTTAAACTTCTGTTGAAGTTAACAATTCC
ligand candidate L6	L6-F	ATGAATTCAGAGTAAAGTCAAACGTTTCATTGTC
	L6-R	TAGGATCCTTAAACAGACAATGAAACGTTTGAC
